# Supplementary material for: Centrosome/Cell Cycle Uncoupling and Elimination in the Endoreduplicating Intestinal Cells of C. elegans
Source: PLoS One. 2014 Oct 31;9(10):e110958. doi: 10.1371/journal.pone.0110958 (PMC4215990; doi:10.1371/journal.pone.0110958)
Supplement: Form S1 — The primers used for quantifying the relative mRNA abundance of the genes essential for centriole duplication or centrosomal function. Two pairs of primers were designed for each tested gene except for elt-2 and htp-3 (one pair). The primer sequences were designed and analyzed with the on-line tool available at www.basic.northwestern.edu/biotools/oligocalc.html. (XLS) [file pone.0110958.s006.xls]

## Sheet: Sheet1
The primers used in the intestinal mRNA enrichment and the following RT-PCR
gene name	5'/3'	sequence
spd-2	5'	5’- GTG GTG GAG AGA ATG CCA TTG AAG-3’
	3'	5’- CAG GAG TGA TGC TTG TCT TTA GGC-3’
spd-2	5'	5’- GAA CAA GAG ACG GCT TTG CGA TG-3’
	3'	5’- GAA GAA TAC GTC GCT GGA ATG AGG-3’
zyg-1	5'	5’- GGA GAG AAG GTG GCG ATT AAG AGG-3’
	3'	5’- CCT CCT TCG CAC AAC TCC ATG AC-3’
zyg-1	5'	5’- CTA ATA TGG TTG GCA GTT CGC CG-3’
	3'	5’- CCC TTC TCT GAA CAT TAG CCG ATG-3’
sas-4	5'	5’- GTC GAA TGC TCT CCC GAA CTC TG-3’
	3'	5’- GCA ACG GAA GGT GCG GGA TTT AG-3’
sas-4	5'	5’- CAC AGA AAC GAT AGC CAC TCT CCG-3’
	3'	5’- GTG CTC TTT AGC CGG TTT CCG TC-3’
sas-5	5'	5’- CCA AAC TGT CGA GGG AAC ATC TCG-3’
	3'	5’- GGG CCG TTT CTT CTT GAA TCT CTG-3’
sas-5	5'	5’- GAT AAT CGT GCT CCT GAC TCA TAC CG-3’
	3'	5’- CGC TTG CTC GTG ATA GTT CTG TC-3’
sas-6	5'	5’- GGA GCT AAT TTG AAC TCG CGC ACC-3’
	3'	5’- CGT CAC ACT TGA ACC AGT AGT CTC G-3’
sas-6	5'	5’- CCA TCA TTC AAG CCT GTT CTT GGA CC-3’
	3'	5’- CGT CGG CGA TTA GTT GAC TGT TG-3’
spd-5	5'	5’-GGG CCA GCC ACG AAG ATC TAT G-3’
	3'	5’-GCT TCC TTT GCC TCA CTA TAC CG-3’
spd-5	5'	5’-CTT GAA AGG ATG GGA TCC AGT GAT CC-3’
	3'	5’-GGC ATT GAG AAG AGA AGA TGA GGC-3’
zyg-9	5'	5’-GTG GTC GAG GAA GAG GAT GAG C-3’
	3'	5’-GAG CAG GGT TTG AAG TTG CGA G-3’
zyg-9	5'	5’- CAT GCT ACT TGA TGC GCT GAA GTC-3’
	3'	5’-GTC CTT ATC TGC CAT TCT TCC TGC-3’
tbg-1	5'	5’-CCT GAT CAT GTT GTT GTC CTC G-3’
	3'	5’-CGA CAA CAG GAG AGA TAG CG-3’
tbg-1	5'	5’-CCG CTA TCT CTC CTG TTG TCG-3’
	3'	5’-GAA TGG AGG CCT TCT GAT TGC G-3’
glo-1	5'	5’- CGA CAA TCG GTG TTG ACT TTG CTC TC-3’
	3'	5’- CAG TCT TCC AGC GTA AAG CAC CTT C-3’
glo-1	5'	5’-GAA GGT GCT TTA CGC TGG AAG ACT G-3’
	3'	5’- GTT CAG TGG AGA TCA CCG TAT TTG CC-3’
dlg-1	5'	5’- GGA GGT ATG GAC CAA CCA ACA GAA GAC GG-3’
	3'	5’- CAA GTT GCC GGC GCT CAC TGA TG-3’
dlg-1	5'	5’- CAG TAG CTG CGT TCC ACA CAC TTC C-3’
	3'	5’- GGC ATT GCT TTG AAG TCG TCG GAT AG-3’
elt-2	5'	5’- CCA TAT ACG ACA AAC CCT CTC TGT ACG ACC-3’
	3'	5’- GTG ACG TTG ATG GTG TGG AAG AGT CTC C-3’
htp-3	5'	5'- CCA AGA GGC CTC ATT CCA TCG A- 3'
	3'	5'- GGA GCT CTC GTT GAA CGT TTC- 3'
